# Supplementary material for: Jatropha half-sib family selection with high adaptability and genotypic stability
Source: PLoS One. 2018 Jul 12;13(7):e0199880. doi: 10.1371/journal.pone.0199880 (PMC6042709; doi:10.1371/journal.pone.0199880)
Supplement: S1 Dataset — (XLSX) [file pone.0199880.s004.xlsx]

## Sheet: DATA
Amb	Gen	Rep	Prod	P100S
1	1	1	156.92	69.984
1	1	2	135.94	54.98
1	2	1	210.23	66.708
1	2	2	88.54	65.436
1	3	1	220.39	67.656
1	3	2	79.36	60.388
1	4	1	163.172	68.98
1	4	2	159.24	67.96
1	5	1	216.132	70.992
1	5	2	132.84	63.9
1	6	1	127.164	68.232
1	6	2	85.32	61.866
1	7	1	109.568	67.882
1	7	2	107.04	68.704
1	8	1	157.068	64.922
1	8	2	187.26	68.74
1	9	1	150.026	68.856
1	9	2	152.42	70.76
1	10	1	106.292	68.318
1	10	2	131.54	63.24
1	11	1	231.064	60.89
1	11	2	138.66	63.554
1	12	1	280.21	67.522
1	12	2	172.72	66.828
1	13	1	242.978	71.99
1	13	2	141.26	69.406
1	14	1	198.576	70.778
1	14	2	70	65.59
1	15	1	114.752	59.74
1	15	2	79.36	66.984
1	16	1	118.642	67.512
1	16	2	82.42	63.498
1	17	1	95.844	69.144
1	17	2	92.38	64.358
1	18	1	162.666	67.108
1	18	2	139.6	65.14
1	19	1	145.444	72.794
1	19	2	117.16	70.7
1	20	1	113.736	74.968
1	20	2	149.02	72.25
1	21	1	141.662	67.262
1	21	2	127.1	67.16
1	22	1	256.576	59.928
1	22	2	132.4	62.38
1	23	1	260.05	66.504
1	23	2	99.44	67.6
1	24	1	330.044	63.594
1	24	2	109.5	68.46
1	25	1	402.582	63.246
1	25	2	159.64	65.474
1	26	1	226.884	65.144
1	26	2	66.894	48.26
1	27	1	250.374	69.302
1	27	2	78.66	69.73
1	28	1	133.91	71.968
1	28	2	120.74	80.28
1	29	1	141.5	61.12
1	29	2	239.9	59.98
1	30	1	226.05	67.3
1	30	2	273.44	64
1	31	1	403.676	69.1
1	31	2	324.02	69.1
1	32	1	162.06	57.6
1	32	2	81.72	61.12
1	33	1	391.28	64.4
1	33	2	176.86	66.12
1	34	1	320.5	62.42
1	34	2	146.36	65.52
1	35	1	442.64	61.44
1	35	2	213.98	59.94
1	36	1	309.68	67.64
1	36	2	175.34	62.832
1	37	1	364.78	70.1
1	37	2	154.98	68.16
1	38	1	251.74	67.6
1	38	2	166.58	64.12
1	39	1	151.44	63.98
1	39	2	59.2	56.39
1	40	1	174.26	72.194
1	40	2	124.78	68.64
1	41	1	198.14	67.04
1	41	2	161.76	66.68
1	42	1	269.44	65.982
1	42	2	174.9	67.118
1	43	1	137.92	64.2
1	43	2	106.58	63.3
1	44	1	327.78	67.96
1	44	2	171.6	67.72
1	45	1	240.04	65.548
1	45	2	110.44	61.466
1	46	1	292.64	66.22
1	46	2	109.54	62.332
1	47	1	348.6	64.7
1	47	2	178.3	61.674
1	48	1	172.34	66.94
1	48	2	225.74	63.56
1	49	1	108.38	66.8
1	49	2	63.06	71.326
1	50	1	106.92	69.084
1	50	2	134.96	65.28
1	51	1	94.44	69.74
1	51	2	120.38	61.16
1	52	1	159.24	67.44
1	52	2	77.62	63.666
1	53	1	253.4	58.14
1	53	2	140.16	55.994
1	54	1	86.356	52.134
1	54	2	193.98	67.51
1	55	1	59.54	66.694
1	55	2	82.24	60.864
1	56	1	186.68	71.04
1	56	2	212.92	68.7
1	57	1	170.78	60.92
1	57	2	82.54	59.926
1	58	1	69.84	70.048
1	58	2	117.84	66.694
1	59	1	158.32	58.98
1	59	2	188.56	54.1
1	60	1	137.44	68.522
1	60	2	150.02	60.82
1	61	1	431.44	62.32
1	61	2	372.26	57.16
1	62	1	431.44	62.32
1	62	2	164.3	61.2
1	63	1	130.38	60.76
1	63	2	27.04	67.876
1	64	1	75.56	60.804
1	64	2	57.54	59.514
1	65	1	214.26	60.46
1	65	2	76.68	62.268
1	66	1	310.16	59.4
1	66	2	188.04	57.28
1	67	1	139.92	67.18
1	67	2	33.42	66.206
1	68	1	209.84	68.88
1	68	2	97.76	64.32
1	69	1	148.8	62.452
1	69	2	99.16	65.596
1	70	1	122.12	68.76
1	70	2	103.06	69.344
1	71	1	174.96	62.72
1	71	2	181.86	62.54
1	72	1	227.36	68.3
1	72	2	139.12	65.64
1	73	1	134.74	65.146
1	73	2	116.34	64.5
1	74	1	533.32	60.96
1	74	2	241.3	60.26
1	75	1	57.4	62.472
1	75	2	43.24	63.27
1	76	1	294.76	65.12
1	76	2	300	67.06
1	77	1	230.6	64.48
1	77	2	283.78	63.74
1	78	1	143.9	66.52
1	78	2	116.32	64.572
1	79	1	98.84	71.014
1	79	2	100.7	67.16
1	80	1	93.92	61.03
1	80	2	136.2	51.2
1	81	1	287.74	61.74
1	81	2	152.62	63.882
1	82	1	281.22	70.46
1	82	2	86.16	70.61
1	83	1	352.16	64.08
1	83	2	323.06	61.6
1	84	1	319.84	66.96
1	84	2	147.64	62.884
1	85	1	315.54	69.58
1	85	2	170.82	60.2
1	86	1	140.16	67.78
1	86	2	87.82	68.076
1	87	1	104.46	65.208
1	87	2	154	69.18
1	88	1	132.14	65.92
1	88	2	95.52	68.994
1	89	1	170.34	67.2
1	89	2	105.76	68.68
1	90	1	260.72	66.84
1	90	2	123.38	61.12
1	91	1	164.26	57.54
1	91	2	162.24	59.14
1	92	1	209.78	62.64
1	92	2	182.88	62.02
1	93	1	165.64	72.78
1	93	2	120.4	70.758
1	94	1	162.28	66.02
1	94	2	331.44	67.58
1	95	1	219.6	65.98
1	95	2	203.92	68.2
1	96	1	94.8	67.586
1	96	2	155.8	68.76
1	97	1	98.96	67.122
1	97	2	128.36	66.58
1	98	1	84.46	63.924
1	98	2	161.14	64.88
1	99	1	170.76	55.2
1	99	2	153.18	60.68
1	100	1	136.716	65.5
1	100	2	172.02	65.08
1	101	1	304.4	57.18
1	101	2	385.64	63.5
1	102	1	250.56	65.76
1	102	2	138.58	66.37
1	103	1	297.8	59.66
1	103	2	151.24	64.62
1	104	1	108.9	60.878
1	104	2	40.56	63.702
1	105	1	271.46	66.82
1	105	2	187.14	63.7
1	106	1	184.96	66.04
1	106	2	144.28	65.86
1	107	1	143.98	67.76
1	107	2	128.9	68.88
1	108	1	110.9	63.46
1	108	2	156.68	65.22
1	109	1	195.68	64.02
1	109	2	169.68	58.628
1	110	1	196.08	59.64
1	110	2	128.54	58.96
1	111	1	154.7	62.04
1	111	2	200.58	67.9
1	112	1	136.16	65.32
1	112	2	121.84	65.88
1	113	1	113.9	69.18
1	113	2	85.34	65.2008
1	114	1	84.46	66.78
1	114	2	75.54	62.778
1	115	1	114.7	70.48
1	115	2	128.74	69.378
1	116	1	126.84	62.26
1	116	2	147.48	59.432
1	117	1	101.94	58.134
1	117	2	190.5	64.508
1	118	1	85.5	63.024
1	118	2	170.1	64.402
1	119	1	126.7	66.22
1	119	2	111.98	66.656
1	120	1	116.6	69.32
1	120	2	92.24	63.744
1	121	1	96.94	66.922
1	121	2	125.46	65.412
1	122	1	109.26	66.706
1	122	2	126.76	65.29
1	123	1	261.9	65.08
1	123	2	295.32	66.188
1	124	1	174.9	66.656
1	124	2	134	65.278
1	125	1	127.64	67.2055
1	125	2	108.08	62.82
1	126	1	101.32	64.698
1	126	2	117.22	64.978
1	127	1	98.02	68.24
1	127	2	157.22	65.25
1	128	1	291.84	68.72
1	128	2	195.8	64.246
1	129	1	83.66	63.8
1	129	2	144.46	68.774
1	130	1	114.56	66.04
1	130	2	109.02	65.372
1	131	1	168.42	63.28
1	131	2	106.08	64.114
1	132	1	182.98	64.8
1	132	2	66.82	61.342
1	133	1	147.28	65.94
1	133	2	118.44	65.92
1	134	1	117.66	65.284
1	134	2	105.62	64.61
1	135	1	117.6	64.04
1	135	2	133.76	67.922
1	136	1	101.26	61.602
1	136	2	93.96	67.146
1	137	1	90.22	63.48
1	137	2	125	63.484
1	138	1	192.72	65.26
1	138	2	174.98	64.212
1	139	1	275.82	66.58
1	139	2	211.46	68.362
1	140	1	452.18	64.72
1	140	2	197.66	68.036
1	141	1	194.34	64.62
1	141	2	199.34	66.34
1	142	1	223.64	62.2
1	142	2	84.94	64.68
1	143	1	245.98	57.82
1	143	2	130.4	58.6
1	144	1	188.2	65.54
1	144	2	288.96	72.458
1	145	1	128.26	59.292
1	145	2	116.92	64.232
1	146	1	86.6	63.934
1	146	2	124.1	64.06
1	147	1	177.8	63.564
1	147	2	154.98	62.92
1	148	1	249.16	66.88
1	148	2	104.3	69.41
1	149	1	192.88	63.44
1	149	2	57.4	65.608
1	150	1	225.16	57.76
1	150	2	153.02	57.76
1	151	1	161.6	58.04
1	151	2	114.04	60.09
1	152	1	124.68	58.26
1	152	2	138.3	57.7
1	153	1	127.5	59.9
1	153	2	114.06	58.68
1	154	1	164.08	59.56
1	154	2	159.2	61.444
1	155	1	153.18	61.74
1	155	2	189.44	61.5
1	156	1	154.12	57.3
1	156	2	59.55	60.672
1	157	1	190.06	58.14
1	157	2	211.38	59.186
1	158	1	295.78	55.28
1	158	2	277.62	61.902
1	159	1	337.24	59.42
1	159	2	154.44	60.506
1	160	1	244.14	56.9
1	160	2	67.48	63.76
1	161	1	249.78	59.94
1	161	2	122.98	58.436
1	162	1	205.28	56.88
1	162	2	52.58	61.782
1	163	1	346.6	64.58
1	163	2	146.54	64.76
1	164	1	145.3	41.36
1	164	2	63.54	26.98
1	165	1	266.76	55.82
1	165	2	260.1	59.96
1	166	1	266.94	58.08
1	166	2	161.84	59.78
1	167	1	142.14	61.46
1	167	2	140.2	64.02
1	168	1	198.76	63.72
1	168	2	66.54	62.504
1	169	1	137.52	69.972
1	169	2	114.84	67.3
1	170	1	206.385	67.955
1	170	2	115.58	66.876
1	171	1	222.84	65.48
1	171	2	172.3	50.62
1	172	1	369.56	66.8
1	172	2	276.18	52.7
1	173	1	429.46	64.62
1	173	2	304.42	101.5
1	174	1	141.94	79.28
1	174	2	104.38	62.638
1	175	1	152.2	64.16
1	175	2	196.98	63.6
1	176	1	53.66	57.69
1	176	2	77.78	67.362
1	177	1	40.48	57.014
1	177	2	89.42	64.69
1	178	1	11.2	22.318
1	178	2	42.82	58.358
1	179	1	15.98	61.078
1	179	2	54.15	58.51
1	180	1	75.86	68.756
1	180	2	30.56	78.024
2	1	1	885.248	72.292
2	1	2	469.846	73.274
2	2	1	1091.34	68.116
2	2	2	291.614	66.914
2	3	1	1190.41	69.496
2	3	2	480.626	67.4767
2	4	1	1341.11	66.552
2	4	2	861.602	68.174
2	5	1	1035.52	73.186
2	5	2	615.398	68.774
2	6	1	1349.68	67.576
2	6	2	624	69.852
2	7	1	869.886	71.766
2	7	2	453.932	74.302
2	8	1	869.284	67.792
2	8	2	580.758	73.326
2	9	1	1035.57	69.984
2	9	2	399.792	75.822
2	10	1	744.934	73.562
2	10	2	326.866	68.8895
2	11	1	500.14	67.846
2	11	2	427.238	67.364
2	12	1	842.592	68.724
2	12	2	317.454	72.796
2	13	1	749.924	70.774
2	13	2	251.068	72.45
2	14	1	907.856	68.346
2	14	2	287.228	70.756
2	15	1	724.774	68.27
2	15	2	348.646	67.584
2	16	1	804.134	67.75
2	16	2	487.466	68.586
2	17	1	262.512	76.452
2	17	2	367.398	74.896
2	18	1	436.736	66.338
2	18	2	428.9	70.762
2	19	1	340.382	70.604
2	19	2	376.082	73.448
2	20	1	606.158	70.198
2	20	2	568.344	75.932
2	21	1	675.462	71.394
2	21	2	527.684	76.052
2	22	1	575.414	68.894
2	22	2	319.706	72.54
2	23	1	598.564	69.01
2	23	2	414.968	69.666
2	24	1	827.87	64.874
2	24	2	379.476	72.486
2	25	1	605.398	66.934
2	25	2	358.02	65.1571
2	26	1	446.52	61.238
2	26	2	391.092	64.406
2	27	1	504.568	68.366
2	27	2	356.09	68.832
2	28	1	421.378	69.846
2	28	2	285.968	75.11
2	29	1	395.186	61.404
2	29	2	608.802	67.544
2	30	1	551.788	64.46
2	30	2	755.584	67.776
2	31	1	584.514	68.26
2	31	2	651.774	76.126
2	32	1	242.556	64.226
2	32	2	201.038	64.8
2	33	1	442.988	69.592
2	33	2	614.354	73.33
2	34	1	437.554	71.646
2	34	2	981.258	66.468
2	35	1	398.806	67.806
2	35	2	405.178	61.372
2	36	1	350.422	68.938
2	36	2	417.644	70.676
2	37	1	402.446	73.998
2	37	2	332.386	75.63
2	38	1	477.15	66.422
2	38	2	357.256	71.994
2	39	1	426.85	64.394
2	39	2	580.128	64.1736
2	40	1	386.872	73.566
2	40	2	439.956	71.752
2	41	1	448.256	69.484
2	41	2	550.714	70.256
2	42	1	337.84	69.5178
2	42	2	329.128	71.47
2	43	1	393.888	68.612
2	43	2	366.56	68.612
2	44	1	290.538	68.0346
2	44	2	467.938	70.304
2	45	1	365.178	67.978
2	45	2	409.712	66.704
2	46	1	281.35	69.12
2	46	2	303.448	67.74
2	47	1	331.27	72.17
2	47	2	298.428	72.332
2	48	1	420.324	66.628
2	48	2	385.692	72.916
2	49	1	322.06	67.448
2	49	2	421.426	68.592
2	50	1	371.272	69.418
2	50	2	364.922	71.976
2	51	1	197.126	66.6231
2	51	2	349.276	71.648
2	52	1	272.538	69.34
2	52	2	259.45	71.5296
2	53	1	464.882	65.6194
2	53	2	266.538	64.908
2	54	1	200.014	71.4427
2	54	2	476.052	74.142
2	55	1	365.23	59.32
2	55	2	256.53	67.762
2	56	1	325.698	72.29
2	56	2	981.126	71.916
2	57	1	256.822	64.9943
2	57	2	290.77	69.1692
2	58	1	203.122	67.924
2	58	2	288.388	72.976
2	59	1	174.759	61.8424
2	59	2	259.914	66.4312
2	60	1	337.674	68.338
2	60	2	425.762	62.028
2	61	1	837.554	67.912
2	61	2	439.33	70.384
2	62	1	636.626	69.992
2	62	2	233.28	66.894
2	63	1	380.978	72.26
2	63	2	264.516	72.968
2	64	1	290.872	72.2491
2	64	2	252.954	69.7908
2	65	1	459.034	65.806
2	65	2	258.754	65.6107
2	66	1	393.072	63.932
2	66	2	491.822	65.966
2	67	1	516.634	67.788
2	67	2	174.03	71.186
2	68	1	423.178	67.132
2	68	2	568.522	69.56
2	69	1	339.512	67.15
2	69	2	329.106	67.762
2	70	1	215.96	69.5651
2	70	2	597.658	71.822
2	71	1	642.048	65.404
2	71	2	603.652	67.176
2	72	1	684.546	72.536
2	72	2	559.14	69.446
2	73	1	596.176	67.972
2	73	2	560.964	64.676
2	74	1	651.454	67.368
2	74	2	321.23	69.832
2	75	1	356.594	72.3772
2	75	2	370.306	69.922
2	76	1	582.024	69.042
2	76	2	947.066	67.01
2	77	1	480.588	70.36
2	77	2	722.494	70.238
2	78	1	392.958	70.398
2	78	2	341.3	73.956
2	79	1	377.078	71.622
2	79	2	246.3	72.542
2	80	1	308.42	67.762
2	80	2	420.55	70.06
2	81	1	866.948	67.802
2	81	2	787.726	65.278
2	82	1	670.516	74.086
2	82	2	745.258	68.314
2	83	1	673.428	66.278
2	83	2	496.39	67.256
2	84	1	491.438	69.246
2	84	2	671.732	66.558
2	85	1	471.756	72.884
2	85	2	432.188	71.702
2	86	1	354.964	70.628
2	86	2	383.24	71.98
2	87	1	265.986	68.338
2	87	2	569.762	70.606
2	88	1	413.428	68.7997
2	88	2	264.392	72.806
2	89	1	428.314	73.058
2	89	2	281.558	71.2
2	90	1	523.69	68.808
2	90	2	415.096	69.972
2	91	1	267.576	64.124
2	91	2	348.288	66.254
2	92	1	650.582	71.1671
2	92	2	555.444	70.34
2	93	1	482.43	74.37
2	93	2	212.822	73.6257
2	94	1	833.804	68.286
2	94	2	520.894	71.866
2	95	1	440.868	72.02
2	95	2	360.67	60.514
2	96	1	522.05	67.998
2	96	2	466.612	69.502
2	97	1	515.51	69.568
2	97	2	503.136	73.774
2	98	1	446.782	65.3829
2	98	2	640.34	67.438
2	99	1	584.738	66.318
2	99	2	489.544	69.116
2	100	1	326.132	70.782
2	100	2	439.464	71.404
2	101	1	434.938	71.312
2	101	2	568.6	75.73
2	102	1	529.374	74.336
2	102	2	363.37	73.252
2	103	1	462.498	67.28
2	103	2	245.088	68.484
2	104	1	291.566	70.4256
2	104	2	272.734	69.472
2	105	1	480.136	73.424
2	105	2	547.452	69.29
2	106	1	371.578	70.362
2	106	2	389.372	70.607
2	107	1	438.18	71.832
2	107	2	396.26	73.792
2	108	1	520.37	68.872
2	108	2	413.006	66.152
2	109	1	490.34	67.436
2	109	2	306.352	72.498
2	110	1	290.36	66.15
2	110	2	471.688	67.24
2	111	1	318.14	74.822
2	111	2	771.152	72.32
2	112	1	573.722	71.36
2	112	2	437.172	69.226
2	113	1	499.2	71.4
2	113	2	293.226	71.586
2	114	1	565.01	67.618
2	114	2	346.928	66.072
2	115	1	402.498	71.18
2	115	2	336.296	72.698
2	116	1	437.076	65.004
2	116	2	356.042	70.386
2	117	1	243.008	60.694
2	117	2	325.36	68.5
2	118	1	418.726	66.172
2	118	2	350.188	72.044
2	119	1	471.408	68.124
2	119	2	657.246	71.356
2	120	1	387.488	70.748
2	120	2	336.592	63.894
2	121	1	478.642	71.114
2	121	2	359.866	70.59
2	122	1	628.69	69.016
2	122	2	775.032	66.58
2	123	1	770.88	70.08
2	123	2	396.36	73.472
2	124	1	699.163	68.754
2	124	2	408.96	68.138
2	125	1	561.366	66.274
2	125	2	486.514	69.886
2	126	1	516.594	66.51
2	126	2	500.456	69.97
2	127	1	590.872	67.892
2	127	2	497.252	67.812
2	128	1	557.442	69.56
2	128	2	707.904	68.344
2	129	1	514.516	68.626
2	129	2	348.612	71.492
2	130	1	458.476	69.256
2	130	2	408.504	67.02
2	131	1	415.638	65.458
2	131	2	572.258	64.314
2	132	1	452.262	67.406
2	132	2	257.894	65.5413
2	133	1	481.198	69.994
2	133	2	402.526	70.232
2	134	1	328.09	68.27
2	134	2	487.236	64.528
2	135	1	509.236	71.434
2	135	2	513.672	69.098
2	136	1	417.394	67.162
2	136	2	577.648	62.484
2	137	1	545.256	69.206
2	137	2	539.58	66.912
2	138	1	513.314	68.556
2	138	2	314.626	68.76
2	139	1	437.422	69.778
2	139	2	633.002	69.356
2	140	1	271.38	67.89
2	140	2	568.102	69.434
2	141	1	518.862	69.274
2	141	2	561.756	71.048
2	142	1	433.554	71.412
2	142	2	270.13	69.2022
2	143	1	309.016	68.332
2	143	2	448.76	65.968
2	144	1	412.972	67.312
2	144	2	446.47	72.998
2	145	1	445.422	63.274
2	145	2	360.318	71.466
2	146	1	309.216	64.934
2	146	2	456.402	68.274
2	147	1	387.014	71.228
2	147	2	392.758	71.02
2	148	1	490.422	72.172
2	148	2	344.386	70.618
2	149	1	356.638	73.034
2	149	2	338.864	67.192
2	150	1	313.966	65.622
2	150	2	353.308	63.558
2	151	1	340.874	63.858
2	151	2	323.188	64.304
2	152	1	390.536	64.548
2	152	2	298.646	63.7401
2	153	1	446.128	60.1537
2	153	2	277.112	63.06
2	154	1	592.364	62.002
2	154	2	554.764	62.754
2	155	1	716.194	65.37
2	155	2	532.82	66.388
2	156	1	616.282	62.036
2	156	2	282.886	61.826
2	157	1	382.388	63.378
2	157	2	604.126	60.466
2	158	1	459.946	63.498
2	158	2	488.434	60.144
2	159	1	443.438	64.502
2	159	2	718.286	61.866
2	160	1	516.356	63.53
2	160	2	347.11	64.946
2	161	1	522.666	62.242
2	161	2	272.056	63.428
2	162	1	393.35	60.3309
2	162	2	166.178	62.4364
2	163	1	385.416	72.956
2	163	2	388.614	70.674
2	164	1	259.664	59.9387
2	164	2	287.096	23.09
2	165	1	599.924	49.918
2	165	2	344.162	63.166
2	166	1	367.684	62.378
2	166	2	436.372	64.052
2	167	1	460.788	71.01
2	167	2	395.222	69.424
2	168	1	485.982	70.376
2	168	2	451.48	68.488
2	169	1	360.376	72.698
2	169	2	462.462	71.358
2	170	1	253.656	68.894
2	170	2	782.554	69.926
2	171	1	756.03	70.838
2	171	2	829.256	68.786
2	172	1	698.23	66.676
2	172	2	619.498	68.63
2	173	1	764.738	73.246
2	173	2	323.252	69.162
2	174	1	355.446	73.846
2	174	2	497.884	71.862
2	175	1	462.4	64.8148
2	175	2	511.062	70.59
2	176	1	264.17	70.67
2	176	2	498.718	65.608
2	177	1	214.08	54.25
2	177	2	421.046	69.134
2	178	1	94.466	54.8248
2	178	2	391.2	73.558
2	179	1	171.804	70.6893
2	179	2	391.174	69.242
2	180	1	261.556	66.282
2	180	2	184.144	66.8127
3	1	1	1645.44	66.3
3	1	2	1099.34	60.88
3	2	1	1445.6	61.54
3	2	2	471.2	64.967
3	3	1	1350.02	62.08
3	3	2	1064.78	64.42
3	4	1	1684.26	64.82
3	4	2	1559.96	63.68
3	5	1	1758.9	66.02
3	5	2	1461.22	65.46
3	6	1	1443.08	59.98
3	6	2	1564.54	64.6
3	7	1	2526.98	55.54
3	7	2	2295.02	60.5
3	8	1	1440.76	61.72
3	8	2	845.84	65.5
3	9	1	1552.4	60.78
3	9	2	1029.9	69.84
3	10	1	1727.32	62.9
3	10	2	871.36	71.32
3	11	1	1513.54	61.2
3	11	2	1301.1	63.04
3	12	1	2305.46	58.5
3	12	2	1137.12	61.94
3	13	1	1289.38	62.74
3	13	2	1588.94	62.7
3	14	1	1472.16	61.46
3	14	2	1067.26	65.48
3	15	1	1074.2	62.82
3	15	2	557.24	63.82
3	16	1	1194.26	58.84
3	16	2	1280.98	65.7
3	17	1	1056.72	70.36
3	17	2	1158.08	65.14
3	18	1	1798.74	60.44
3	18	2	578.86	64.44
3	19	1	1729.12	63.5
3	19	2	933.8	66.74
3	20	1	2048.22	63.22
3	20	2	1420.84	70.6
3	21	1	1711.1	63.76
3	21	2	1113.42	68.7322
3	22	1	2545.4	55.48
3	22	2	2158.24	61.98
3	23	1	1803.08	62.82
3	23	2	613.12	63.46
3	24	1	1911.46	57.46
3	24	2	1309.68	63.82
3	25	1	2073.18	57.22
3	25	2	1813.08	59.9
3	26	1	1152.14	54.426
3	26	2	1197.08	58.48
3	27	1	1932.66	58.86
3	27	2	822.88	63.02
3	28	1	1605.04	62.42
3	28	2	604.08	68.1056
3	29	1	1833.98	54.38
3	29	2	1639.22	62.56
3	30	1	1964.54	60.46
3	30	2	1432.1	69.72
3	31	1	2357.58	64.7
3	31	2	2620.78	62.708
3	32	1	1385	59.06
3	32	2	228.72	58.26
3	33	1	2406.76	59.84
3	33	2	1793.34	62.88
3	34	1	1352.98	59.92
3	34	2	1608.32	62.66
3	35	1	1380.1	58.48
3	35	2	1427.22	57.18
3	36	1	1178.12	61.96
3	36	2	928.6	63.66
3	37	1	1662.9	66.66
3	37	2	1779.36	64.12
3	38	1	1267.74	64.66
3	38	2	865.48	64.74
3	39	1	574.3	61.9
3	39	2	669.8	57.9474
3	40	1	997.48	64.82
3	40	2	1011.74	66.632
3	41	1	1558.1	64.02
3	41	2	733.92	63.26
3	42	1	1999.28	59.2
3	42	2	1009.04	65.46
3	43	1	1915.02	55.22
3	43	2	1257.68	61
3	44	1	1484.96	62.8
3	44	2	921.38	66.62
3	45	1	1336.5	62.82
3	45	2	733.44	62.6555
3	46	1	1292.8	62.68
3	46	2	543.18	64.4
3	47	1	1325.1	60.54
3	47	2	528.82	63.8
3	48	1	1459.12	58.92
3	48	2	708.16	61.5396
3	49	1	1432.34	61.78
3	49	2	1556.74	63.46
3	50	1	1492.02	66.64
3	50	2	1471.8	66.74
3	51	1	928.66	65.36
3	51	2	903.64	65.7
3	52	1	1273.5	62.26
3	52	2	1515.32	65.56
3	53	1	734.88	60.24
3	53	2	300.54	57.66
3	54	1	962.72	61.8908
3	54	2	971.58	68.68
3	55	1	1026.12	60.04
3	55	2	830.26	58.28
3	56	1	1221.88	62.62
3	56	2	1619.54	68.62
3	57	1	961.2	59.44
3	57	2	608.6	67.22
3	58	1	816.46	63.82
3	58	2	792.42	67.58
3	59	1	1121.58	60.4
3	59	2	504.96	59.2631
3	60	1	686.62	65.38
3	60	2	1404.54	56.42
3	61	1	2172.04	61.06
3	61	2	898.68	61.2459
3	62	1	1231.28	64.34
3	62	2	787.4	60.66
3	63	1	1398.06	74.04
3	63	2	722.16	61.44
3	64	1	423.22	70.7176
3	64	2	280.56	61.7501
3	65	1	1424.58	57.5846
3	65	2	1206.88	61.56
3	66	1	1200.22	55.26
3	66	2	1587.3	57.96
3	67	1	1753.56	64.84
3	67	2	606.64	65.12
3	68	1	1179	66.1127
3	68	2	1342.82	63.02
3	69	1	1442.16	60.26
3	69	2	517.58	63.76
3	70	1	1264.5	64.78
3	70	2	894.5	68.38
3	71	1	1009.46	58.3733
3	71	2	961.74	61.4
3	72	1	2047.9	61.38
3	72	2	637.46	64.14
3	73	1	1956.4	62
3	73	2	2004.14	59.46
3	74	1	1451.18	64.32
3	74	2	1270.12	59
3	75	1	851.1	53.426
3	75	2	592	65.68
3	76	1	1088.38	56.58
3	76	2	866.44	51.4
3	77	1	973.52	59.86
3	77	2	1155.66	62.58
3	78	1	972.86	63.4
3	78	2	1415.9	65.76
3	79	1	1351.02	67.1
3	79	2	766.14	69.84
3	80	1	1239.16	60.5
3	80	2	1029.98	64.96
3	81	1	2021.94	57.7
3	81	2	1461.62	55.34
3	82	1	1760.96	60.175
3	82	2	1353.72	65.6
3	83	1	1796.88	59.08
3	83	2	1318.5	60.54
3	84	1	1460.02	60.2
3	84	2	1355.7	60.54
3	85	1	1263.56	63.64
3	85	2	487	66.16
3	86	1	1158.98	61.72
3	86	2	1062.48	67.24
3	87	1	850.82	61.0667
3	87	2	1171.92	66.96
3	88	1	1299.8	63.42
3	88	2	959.16	62.02
3	89	1	1266.8	61.76
3	89	2	743.48	63.84
3	90	1	1815.54	58.7
3	90	2	976.48	61.5
3	91	1	1102.5	57.96
3	91	2	1083.18	62.82
3	92	1	1297.82	62.2
3	92	2	1297.02	63.06
3	93	1	966.06	63.66
3	93	2	774.9	67.2
3	94	1	1782.66	62.06
3	94	2	1890.34	63.875
3	95	1	1203.44	62.3
3	95	2	733.84	53.34
3	96	1	1064.08	65.16
3	96	2	783.9	63.7
3	97	1	865.98	63.3
3	97	2	580.18	70.3566
3	98	1	618.5	61.6635
3	98	2	840.64	63.58
3	99	1	996.42	44
3	99	2	1518.1	60.36
3	100	1	638.6	62.96
3	100	2	576.5	65.76
3	101	1	1445.44	63.4
3	101	2	1757.6	65.96
3	102	1	2356.8	65.12
3	102	2	1593.48	66.18
3	103	1	1548.64	54.44
3	103	2	1718.24	63.14
3	104	1	635.92	62.5
3	104	2	751.42	64.94
3	105	1	1712.76	61.34
3	105	2	1282.04	63.3
3	106	1	1598.96	59.72
3	106	2	1586.78	61.98
3	107	1	1587.32	59.42
3	107	2	574.44	68.4
3	108	1	1348.08	59.26
3	108	2	1639.34	61.2
3	109	1	1586.56	56.66
3	109	2	927.3	69.24
3	110	1	1262.66	54.8
3	110	2	1467.56	61.52
3	111	1	1332.7	62.02
3	111	2	2245.2	66.28
3	112	1	1382.14	61.98
3	112	2	1069.2	66.04
3	113	1	1466.92	58.62
3	113	2	663.9	65.18
3	114	1	1592.7	57.06
3	114	2	976.3	63.76
3	115	1	1168.48	63.62
3	115	2	426.16	65.9213
3	116	1	1342.36	58.22
3	116	2	992.08	64.18
3	117	1	642.94	63.36
3	117	2	1422.42	63.92
3	118	1	773.02	59.5783
3	118	2	855.56	67.72
3	119	1	1115.12	55.48
3	119	2	1346.34	63.44
3	120	1	949.12	60.7
3	120	2	839.44	61.66
3	121	1	1061.06	61.88
3	121	2	1631.9	61.58
3	122	1	1595.46	59.82
3	122	2	824.68	62.32
3	123	1	1852.1	62.92
3	123	2	1506.5	64.74
3	124	1	1694.8	60.12
3	124	2	750	62.78
3	125	1	1409.9	61.54
3	125	2	884.36	64.94
3	126	1	1534.72	63.7
3	126	2	930.24	65.36
3	127	1	1684.2	62.08
3	127	2	1027.38	65.46
3	128	1	1322.16	57.7
3	128	2	1329.6	61.78
3	129	1	1098.92	60
3	129	2	1209.48	63.62
3	130	1	990.64	60.5
3	130	2	1419.46	62.88
3	131	1	1374.61	57.34
3	131	2	1596	61.54
3	132	1	1396.28	57.88
3	132	2	1011.64	61.4
3	133	1	563.6	59.16
3	133	2	1404.2	63.06
3	134	1	1337.66	60.58
3	134	2	2042.74	58.6
3	135	1	1559.5	62.74
3	135	2	809.56	65.34
3	136	1	1462.3	58.1
3	136	2	1553.12	62.36
3	137	1	1373.36	61.34
3	137	2	1386.2	60.32
3	138	1	1521.94	61.94
3	138	2	1771.24	60.78
3	139	1	1735.66	61.9
3	139	2	1934.04	61.56
3	140	1	1568.2	65.92
3	140	2	1353.18	63.28
3	141	1	1339.76	61.6
3	141	2	1778.08	64.714
3	142	1	858.1	59.84
3	142	2	676.78	63.7232
3	143	1	1342.68	61
3	143	2	1827.98	63.3
3	144	1	795.52	61.8294
3	144	2	1627.88	64.14
3	145	1	1009.52	61.1
3	145	2	435.92	61.1358
3	146	1	435.16	65.1523
3	146	2	840.36	61.98
3	147	1	621.92	63.6095
3	147	2	844.38	67.3689
3	148	1	1295.98	59.42
3	148	2	855.6	64.56
3	149	1	1289.22	64.06
3	149	2	251.32	65.32
3	150	1	1333.1	51.88
3	150	2	1703.92	54.12
3	151	1	1291.18	56.26
3	151	2	550.4	60.18
3	152	1	862.3	57.16
3	152	2	839.26	55.9
3	153	1	1821.9	56.12
3	153	2	861.1	56.76
3	154	1	2033.86	53.76
3	154	2	1586.72	58.04
3	155	1	2232.44	54.42
3	155	2	1528.96	57.7
3	156	1	1732.98	58.34
3	156	2	859.84	57.8
3	157	1	1561.82	56.56
3	157	2	1953.62	53.14
3	158	1	1969.24	51.44
3	158	2	1351.38	54.92
3	159	1	2061.46	49.96
3	159	2	1968.66	57.08
3	160	1	1766.18	53.86
3	160	2	1156.78	60.28
3	161	1	1465.18	54.94
3	161	2	996.66	57.92
3	162	1	1516.68	52.2
3	162	2	100.7	56.8001
3	163	1	2382.16	60.54
3	163	2	1515.92	63.34
3	164	1	993.36	43.78
3	164	2	626.72	0
3	165	1	1145.02	44.24
3	165	2	1457.98	58.2
3	166	1	1161.74	58.56
3	166	2	1863.42	56.8911
3	167	1	1189.58	62.38
3	167	2	1294.74	64.24
3	168	1	1626.12	61.74
3	168	2	1066.82	64.24
3	169	1	1347.34	66.14
3	169	2	1075.66	66.58
3	170	1	894.58	50
3	170	2	1285.8	65.28
3	171	1	396.24	55.46
3	171	2	678.58	54.78
3	172	1	1488.06	62.4
3	172	2	1126.9	64.44
3	173	1	1889.68	59.9
3	173	2	1103.32	61.72
3	174	1	1176.5	63.84
3	174	2	1129.62	66.64
3	175	1	1139.44	67.54
3	175	2	1420.12	69.22
3	176	1	95	12.42
3	176	2	630.5	63.46
3	177	1	230.22	49.36
3	177	2	720.88	63.9
3	178	1	130.84	40.3232
3	178	2	748.36	69.85
3	179	1	75.4	50.4314
3	179	2	618.06	66.6859
3	180	1	418.62	62.36
3	180	2	346.7	64.14
4	1	1	1738.28	78.062
4	1	2	2523.18	74.424
4	2	1	1872.38	66.896
4	2	2	420.08	74.5
4	3	1	956.88	69.594
4	3	2	1217.72	70.16
4	4	1	869.114	68.46
4	4	2	500.64	71.886
4	5	1	960.56	75.636
4	5	2	856.144	71.34
4	6	1	714.86	71.598
4	6	2	1361.5	69.76
4	7	1	1292.29	69.78
4	7	2	996.28	69.968
4	8	1	810.06	69.714
4	8	2	729.04	72.422
4	9	1	927.12	74.35
4	9	2	587.94	75.924
4	10	1	860.18	76.872
4	10	2	845.26	74.638
4	11	1	932.16	73.994
4	11	2	482.96	72.85
4	12	1	2636.16	69.554
4	12	2	1595.9	71.44
4	13	1	1436.6	70.06
4	13	2	410.72	73.494
4	14	1	1155.88	72.536
4	14	2	506.14	71.42
4	15	1	577.94	74.808
4	15	2	421.86	72.74
4	16	1	551.3	69.804
4	16	2	1213.7	71.318
4	17	1	291.84	77.1415
4	17	2	1229.84	70.696
4	18	1	1015.84	76.392
4	18	2	570.02	70.858
4	19	1	748.76	76.926
4	19	2	1123.24	72.326
4	20	1	707.52	81.032
4	20	2	1387.76	74.86
4	21	1	1156.2	73.264
4	21	2	991.32	77.184
4	22	1	2034.94	69.626
4	22	2	779.98	72.14
4	23	1	1712	71.014
4	23	2	411.88	71.914
4	24	1	1299.26	68.778
4	24	2	984.91	71.02
4	25	1	1296.47	68.92
4	25	2	725.08	66.5528
4	26	1	854.72	69.28
4	26	2	654.8	69.58
4	27	1	1219.36	73.715
4	27	2	566.82	68.008
4	28	1	1611.42	75.112
4	28	2	841.24	76.338
4	29	1	878.38	67.408
4	29	2	1395.27	65.474
4	30	1	980.46	73.888
4	30	2	591.24	71.886
4	31	1	1478.23	73.62
4	31	2	1312.89	73.472
4	32	1	1618.15	64.208
4	32	2	1504.14	60.944
4	33	1	2302.34	67.882
4	33	2	1839.97	68.88
4	34	1	1107.78	67.32
4	34	2	1074.6	67.424
4	35	1	993.28	66.792
4	35	2	1206.68	61.96
4	36	1	856.758	72.282
4	36	2	510.64	75.028
4	37	1	1297.68	73.716
4	37	2	974.92	72.4
4	38	1	1394.56	71.192
4	38	2	792.72	72.96
4	39	1	1043.64	68.878
4	39	2	1924.4	59.9989
4	40	1	1383.72	73.366
4	40	2	1554.48	71.562
4	41	1	1704.3	71.302
4	41	2	398.28	70.398
4	42	1	1353.24	74.482
4	42	2	478.72	70.12
4	43	1	1078.14	70.15
4	43	2	1090.52	67.404
4	44	1	1023.78	76.62
4	44	2	872.94	71.184
4	45	1	808.28	67.966
4	45	2	465.072	67.798
4	46	1	622.04	72.026
4	46	2	303.2	70.592
4	47	1	1171.64	72.612
4	47	2	726.44	67.172
4	48	1	1367.08	72.098
4	48	2	1262.55	73.482
4	49	1	1255.38	69.754
4	49	2	599.58	72.736
4	50	1	1272.88	70.744
4	50	2	1544.92	72.454
4	51	1	1237.62	69.956
4	51	2	1306.26	68.284
4	52	1	1799.68	69.654
4	52	2	551.62	74.432
4	53	1	2055.6	68.53
4	53	2	920.82	67.246
4	54	1	1251.56	72.01
4	54	2	463.36	72.294
4	55	1	1182.26	68.574
4	55	2	754.72	65.488
4	56	1	857.26	73.274
4	56	2	1331.94	71.118
4	57	1	1276.76	72.5275
4	57	2	971.74	76.616
4	58	1	848.04	75.718
4	58	2	338.02	78.674
4	59	1	1342.04	66.746
4	59	2	1548.6	71.844
4	60	1	809.58	74.174
4	60	2	1122.98	63.678
4	61	1	3111.26	65.82
4	61	2	1156.4	72.198
4	62	1	2123.24	73.504
4	62	2	1362.96	68.894
4	63	1	592.7	78.376
4	63	2	868.44	77.932
4	64	1	241.9	69.592
4	64	2	96.96	74.1974
4	65	1	967.5	68.97
4	65	2	506.48	65.638
4	66	1	1108.76	63.774
4	66	2	792.08	65.5042
4	67	1	1221.4	72.546
4	67	2	992.46	70.778
4	68	1	734.26	71.02
4	68	2	522.12	71.498
4	69	1	1296.56	69.328
4	69	2	1351.18	67.998
4	70	1	869.82	73.156
4	70	2	2009.92	67.204
4	71	1	1199.82	66.576
4	71	2	906.56	67.438
4	72	1	2369.54	64.578
4	72	2	433.56	75.3258
4	73	1	1966.99	64.84
4	73	2	1025.56	65.56
4	74	1	1526.16	69.976
4	74	2	815.46	71.09
4	75	1	1177	71.6594
4	75	2	543.6	64.73
4	76	1	1639.9	65.976
4	76	2	1843.26	66.676
4	77	1	926.1	70.648
4	77	2	1523.48	67.64
4	78	1	867.2	73.8946
4	78	2	585.02	73.456
4	79	1	1100.82	73.144
4	79	2	266.72	76.7538
4	80	1	1303.24	68.566
4	80	2	1779.54	71.67
4	81	1	1893.7	63.946
4	81	2	839.66	67.9126
4	82	1	2262.44	67.246
4	82	2	759.74	70.472
4	83	1	1429.52	68.342
4	83	2	558.82	72.4786
4	84	1	1557.9	66.868
4	84	2	857.08	67.842
4	85	1	1459.94	71.168
4	85	2	812.3	72.008
4	86	1	1448.76	71.488
4	86	2	787.5	71.742
4	87	1	708.32	58.54
4	87	2	1415.52	69.552
4	88	1	978	72.88
4	88	2	1139.5	70.438
4	89	1	972.7	71.742
4	89	2	648.14	70.684
4	90	1	1232.42	69.452
4	90	2	1312.1	66.256
4	91	1	2284.28	62.812
4	91	2	558.38	70.736
4	92	1	2373.28	64.906
4	92	2	1904.64	66.3246
4	93	1	1128.1	72.2246
4	93	2	1154.98	71.016
4	94	1	1913.5	67.074
4	94	2	894.7	68.767
4	95	1	1890.28	61.4
4	95	2	464.86	58.364
4	96	1	1244.66	70.598
4	96	2	1139.68	70.106
4	97	1	1400.12	70.962
4	97	2	762.32	73.174
4	98	1	1072.4	67.702
4	98	2	1633.54	65.62
4	99	1	1502.58	62.908
4	99	2	1288.38	64.134
4	100	1	1523.82	68.318
4	100	2	1535	68.404
4	101	1	1814.22	70.804
4	101	2	957.42	73.606
4	102	1	1197.36	72.854
4	102	2	1951.38	68.112
4	103	1	1834.24	65.2
4	103	2	1172.32	72.156
4	104	1	684.48	73.76
4	104	2	539.04	73.996
4	105	1	1473.46	69.96
4	105	2	957.62	68.748
4	106	1	1274.78	71.882
4	106	2	1901.42	65.99
4	107	1	1471.9	70.484
4	107	2	483.34	74.656
4	108	1	1216.16	68.968
4	108	2	1079.86	66.238
4	109	1	1443	72.5
4	109	2	1037.4	73.086
4	110	1	1198.22	67.75
4	110	2	1713.26	65.198
4	111	1	988.78	72.68
4	111	2	1248.68	67.032
4	112	1	1320.48	72.682
4	112	2	536.78	71.748
4	113	1	947.14	73.17
4	113	2	888.46	71.648
4	114	1	1117.64	71.848
4	114	2	797.28	71.6507
4	115	1	1007.6	75.598
4	115	2	1341.86	72.352
4	116	1	1181.8	70.936
4	116	2	959.06	68.676
4	117	1	1001.74	67.346
4	117	2	573.86	68.91
4	118	1	664.7	72.826
4	118	2	1125.82	73.156
4	119	1	714.44	72.338
4	119	2	1604.62	70.784
4	120	1	1033.2	74.482
4	120	2	1764.2	67.386
4	121	1	1045.44	74.808
4	121	2	1866.02	70.142
4	122	1	1109.3	71.232
4	122	2	2878.7	64.796
4	123	1	1884.7	69.204
4	123	2	526.14	72.51
4	124	1	1442.3	70.764
4	124	2	1543.82	67.744
4	125	1	1130.24	68.64
4	125	2	1307.34	65.734
4	126	1	824.946	72.722
4	126	2	1891.18	68.854
4	127	1	1278.36	72.84
4	127	2	979.64	69.354
4	128	1	934.84	70.584
4	128	2	1267	69.078
4	129	1	1076.26	72.628
4	129	2	331.34	70.888
4	130	1	1300.52	71.344
4	130	2	1005.22	68.0668
4	131	1	789.86	67.53
4	131	2	1290.16	64.41
4	132	1	620.366	68.498
4	132	2	1002.36	66.616
4	133	1	1038.68	71.01
4	133	2	1036.54	72.516
4	134	1	953.16	71.262
4	134	2	1808.22	68.326
4	135	1	1148.78	73.292
4	135	2	357.4	73.26
4	136	1	1217.84	68.948
4	136	2	833.3	64.852
4	137	1	1606.5	68.588
4	137	2	1176.94	67.088
4	138	1	1780.4	72.156
4	138	2	1323.94	70.058
4	139	1	1502.46	69.948
4	139	2	1514.6	70.126
4	140	1	1039.78	66.646
4	140	2	1127.38	70.026
4	141	1	1442.84	71.078
4	141	2	528.84	72.688
4	142	1	1743.94	67.068
4	142	2	620.82	68.222
4	143	1	2060.26	67.934
4	143	2	1837.74	69.546
4	144	1	1935.84	69.118
4	144	2	981.92	70.004
4	145	1	2516.02	62.358
4	145	2	1066.38	68.992
4	146	1	1590.36	67.412
4	146	2	971.52	63.632
4	147	1	1956.48	67.6
4	147	2	1142.32	55.248
4	148	1	911.1	72.848
4	148	2	1629.98	67.49
4	149	1	958.92	73.5
4	149	2	338.52	71.854
4	150	1	1150.96	64.692
4	150	2	2038.9	58.76
4	151	1	1321.28	62.716
4	151	2	1102.02	63.906
4	152	1	1285.22	62.856
4	152	2	384.62	64.3916
4	153	1	1291.56	62.768
4	153	2	725.06	63.802
4	154	1	1533.66	61.062
4	154	2	1824.5	58.62
4	155	1	1423.74	66.964
4	155	2	1341.92	66.152
4	156	1	1487.64	59.26
4	156	2	529.26	65.044
4	157	1	768.96	64.54
4	157	2	2663.18	54.222
4	158	1	667.52	62.906
4	158	2	786.7	62.052
4	159	1	1066.66	63.208
4	159	2	1212.43	61.92
4	160	1	874.86	62.506
4	160	2	769.92	67.638
4	161	1	1115.04	62.912
4	161	2	750.82	65.102
4	162	1	1290.27	61.36
4	162	2	735.7	64.908
4	163	1	2378.52	68.972
4	163	2	1438.21	69.56
4	164	1	976.1	43.274
4	164	2	975.26	27.41
4	165	1	2058.36	47.084
4	165	2	995.26	62.734
4	166	1	1205.82	64.1166
4	166	2	1210.44	62.486
4	167	1	1611.54	69.878
4	167	2	1467.86	67.806
4	168	1	1039.58	69.026
4	168	2	602.14	71.86
4	169	1	1352.04	72.05
4	169	2	401.96	76.17
4	170	1	862.02	69.2669
4	170	2	1240.1	70.086
4	171	1	2951	64.334
4	171	2	1107.52	56.304
4	172	1	1904.64	64.782
4	172	2	1151.68	56.324
4	173	1	1811.38	69.572
4	173	2	780.8	74.062
4	174	1	1248.8	70.724
4	174	2	1036.16	69.762
4	175	1	2578.56	66.9811
4	175	2	1303.18	70.58
4	176	1	1122.96	67.0864
4	176	2	954.6	69.328
4	177	1	712.48	55.682
4	177	2	810.8	71.832
4	178	1	141.16	45.9487
4	178	2	749.5	76.788
4	179	1	1270.62	69.66
4	179	2	462.02	73.61
4	180	1	0	0
4	180	2	275.74	68.192
5	1	1	2346.04
5	1	2	2654.86
5	2	1	3058.22
5	2	2	1432.56
5	3	1	2437.12
5	3	2	1520.52
5	4	1	2855.94
5	4	2	2042.02
5	5	1	2508.88
5	5	2	1643.8
5	6	1	2884.02
5	6	2	2141.7
5	7	1	2362.72
5	7	2	1667.12
5	8	1	2022.16
5	8	2	1246.2
5	9	1	2877.84
5	9	2	2185.86
5	10	1	2754.64
5	10	2	1788.8
5	11	1	2161.22
5	11	2	1849.44
5	12	1	3439.46
5	12	2	1893.4
5	13	1	3037.74
5	13	2	1731.62
5	14	1	3071.24
5	14	2	1941.68
5	15	1	2713.26
5	15	2	1337.16
5	16	1	1766.28
5	16	2	1513.5
5	17	1	1001.46
5	17	2	899.24
5	18	1	3184.26
5	18	2	986.32
5	19	1	2941.58
5	19	2	1394.56
5	20	1	3954.08
5	20	2	2206.84
5	21	1	3006.12
5	21	2	1895.38
5	22	1	3575.06
5	22	2	2617.64
5	23	1	3470.98
5	23	2	757.8
5	24	1	3055.58
5	24	2	1706.32
5	25	1	2612.7
5	25	2	1150.4
5	26	1	2343.18
5	26	2	2076.98
5	27	1	3823.76
5	27	2	1383.88
5	28	1	3340.42
5	28	2	1553.64
5	29	1	2746.02
5	29	2	1693.08
5	30	1	2994.52
5	30	2	2110.58
5	31	1	3650.66
5	31	2	1993.9
5	32	1	3251.3
5	32	2	1240.02
5	33	1	3770.2
5	33	2	1704.34
5	34	1	2532.8
5	34	2	2074.64
5	35	1	2701.92
5	35	2	1435.02
5	36	1	2540.48
5	36	2	1916.16
5	37	1	2977.5
5	37	2	2325.7
5	38	1	2498.5
5	38	2	1811.96
5	39	1	2601.56
5	39	2	1829.9
5	40	1	3426.44
5	40	2	2488.5
5	41	1	3310.8
5	41	2	1403.8
5	42	1	2922.2
5	42	2	1977.44
5	43	1	3275.26
5	43	2	2035.58
5	44	1	2781.22
5	44	2	1662.32
5	45	1	1499.02
5	45	2	969.2
5	46	1	993
5	46	2	286.38
5	47	1	1625.2
5	47	2	946.92
5	48	1	3081.8
5	48	2	1106.4
5	49	1	2414.1
5	49	2	1963.6
5	50	1	2266.12
5	50	2	1314.36
5	51	1	1798.9
5	51	2	1886.5
5	52	1	3089.38
5	52	2	2086.38
5	53	1	2886.7
5	53	2	960.38
5	54	1	2310.86
5	54	2	1123.34
5	55	1	2116.02
5	55	2	1469.6
5	56	1	1804.16
5	56	2	2408.16
5	57	1	2160.16
5	57	2	1274.26
5	58	1	1959.5
5	58	2	1247
5	59	1	2264.28
5	59	2	984.48
5	60	1	2502.28
5	60	2	1672.22
5	61	1	3078.7
5	61	2	1394.14
5	62	1	2920.22
5	62	2	1408.82
5	63	1	367.68
5	63	2	876.94
5	64	1	104.12
5	64	2	157.52
5	65	1	2478.1
5	65	2	1463.74
5	66	1	1860.06
5	66	2	1574.94
5	67	1	2291.84
5	67	2	1973.34
5	68	1	1703.46
5	68	2	1377.52
5	69	1	2613.78
5	69	2	1130.42
5	70	1	2301.12
5	70	2	1893.72
5	71	1	2042.82
5	71	2	1376.32
5	72	1	1949.66
5	72	2	1175.22
5	73	1	2922.48
5	73	2	1684.84
5	74	1	2766.4
5	74	2	2054.04
5	75	1	197.42
5	75	2	206.72
5	76	1	2886.66
5	76	2	1553.8
5	77	1	1799.92
5	77	2	1891.34
5	78	1	1782.98
5	78	2	1599.6
5	79	1	2027.52
5	79	2	1093.4
5	80	1	2886.22
5	80	2	2099.42
5	81	1	3317.06
5	81	2	1512.02
5	82	1	2587.58
5	82	2	2025.46
5	83	1	3401.62
5	83	2	1845.62
5	84	1	3182.04
5	84	2	2495.16
5	85	1	2368.78
5	85	2	947.42
5	86	1	2403.72
5	86	2	1817.24
5	87	1	2133.76
5	87	2	2432.98
5	88	1	2565.78
5	88	2	1437.74
5	89	1	2319.06
5	89	2	1144.94
5	90	1	2708.18
5	90	2	1363.3
5	91	1	2819.42
5	91	2	1561.04
5	92	1	2845.62
5	92	2	2208
5	93	1	2565.68
5	93	2	1730.96
5	94	1	2118.52
5	94	2	2114.86
5	95	1	1796.82
5	95	2	1419.62
5	96	1	2324.6
5	96	2	1438.88
5	97	1	2966.12
5	97	2	1824.8
5	98	1	1863.54
5	98	2	1801.86
5	99	1	1880.12
5	99	2	1737.74
5	100	1	2094.34
5	100	2	2095.44
5	101	1	3439.74
5	101	2	2318.36
5	102	1	3103.32
5	102	2	1213.16
5	103	1	2426.24
5	103	2	1675.5
5	104	1	1854.12
5	104	2	1629.84
5	105	1	2387.62
5	105	2	1408.7
5	106	1	2694.82
5	106	2	1550.1
5	107	1	2476.94
5	107	2	1578.74
5	108	1	2035.06
5	108	2	2032.64
5	109	1	2064.74
5	109	2	2066.4
5	110	1	2204.32
5	110	2	1714.82
5	111	1	2415.92
5	111	2	2483.28
5	112	1	3165.34
5	112	2	1637.48
5	113	1	2308.84
5	113	2	1328.48
5	114	1	2971.24
5	114	2	1358.66
5	115	1	1986.82
5	115	2	582.98
5	116	1	1951.44
5	116	2	1389.46
5	117	1	1495.4
5	117	2	1829.6
5	118	1	951.44
5	118	2	1210.36
5	119	1	1572.16
5	119	2	1793.56
5	120	1	1844.12
5	120	2	1320.06
5	121	1	2441.18
5	121	2	1891.94
5	122	1	2366.02
5	122	2	2247.36
5	123	1	2181.54
5	123	2	1068.06
5	124	1	2047.4
5	124	2	921.5
5	125	1	2004.38
5	125	2	1355.06
5	126	1	1523.8
5	126	2	1697.42
5	127	1	1658.16
5	127	2	1079.68
5	128	1	1067.38
5	128	2	854.86
5	129	1	1479.52
5	129	2	1634.96
5	130	1	1276.62
5	130	2	1784.44
5	131	1	2454.68
5	131	2	1374.08
5	132	1	2460.4
5	132	2	1238.1
5	133	1	1977.42
5	133	2	1034.62
5	134	1	1757.92
5	134	2	1401.9
5	135	1	2106.82
5	135	2	1488.98
5	136	1	1400.16
5	136	2	1880.88
5	137	1	1813.28
5	137	2	1485.88
5	138	1	2086.4
5	138	2	1668.66
5	139	1	2465.6
5	139	2	2405.74
5	140	1	1606.2
5	140	2	1495.48
5	141	1	2715.36
5	141	2	1202.7
5	142	1	2216.04
5	142	2	1071.86
5	143	1	2993.86
5	143	2	2290.58
5	144	1	1988.6
5	144	2	2126.46
5	145	1	1709.98
5	145	2	1680.22
5	146	1	921.96
5	146	2	944.26
5	147	1	1290.04
5	147	2	901.26
5	148	1	2367.96
5	148	2	1126.98
5	149	1	2228.7
5	149	2	1248.24
5	150	1	1468.06
5	150	2	1711.2
5	151	1	1536.2
5	151	2	851.84
5	152	1	1173.02
5	152	2	465.96
5	153	1	1354.26
5	153	2	1252.02
5	154	1	1619.4
5	154	2	1761.02
5	155	1	1931.42
5	155	2	1669.5
5	156	1	1721.72
5	156	2	1117.18
5	157	1	1388.94
5	157	2	1160.36
5	158	1	1277.16
5	158	2	1594.82
5	159	1	1484.92
5	159	2	2311.58
5	160	1	1508.56
5	160	2	1422.1
5	161	1	1961.18
5	161	2	1403.76
5	162	1	1782.34
5	162	2	880.32
5	163	1	2092.24
5	163	2	1789.4
5	164	1	1125.66
5	164	2	815.98
5	165	1	1885
5	165	2	1502.36
5	166	1	1992.04
5	166	2	2162.28
5	167	1	2598.12
5	167	2	1304.76
5	168	1	2325.3
5	168	2	1557.68
5	169	1	2514.74
5	169	2	1661.84
5	170	1	1803.4
5	170	2	1642.36
5	171	1	2989.3
5	171	2	2171.22
5	172	1	2791.36
5	172	2	1257.34
5	173	1	3081.34
5	173	2	1684.92
5	174	1	1970.82
5	174	2	2268.86
5	175	1	2688.9
5	175	2	2104.28
5	176	1	1432.04
5	176	2	2271.1
5	177	1	1391.6
5	177	2	2485.88
5	178	1	1183.52
5	178	2	2158.82
5	179	1	1120.12
5	179	2	1595.08
5	180	1	1771.06
5	180	2	980.74

## Sheet: Six_year
Acesso	Prod
101	3033
104	2532.1
105	2152.6
106	2879.8
107	2496.7
113	3382.2
114	2300.4
116	2130.8
122	2720.3
124	2876.2
126	3200.4
127	2170
131	2406.8
132	2459.6
133	2700.8
136	2878.6
137	2430.2
140	2570
151	1226.2
154	2335
155	2226.75
161	2306.8
164	2548.2
167	1389.6
168	2611
169	606
170	220
180	2130.6
181	3115.8
182	2256.44
183	522.9
185	2892
188	1288
190	3218.67
191	3066.6
192	2977.6
193	3179.2
199	3020
201	3203.3
203	2536.1
210	3270.8
211	2932.6
212	2517.33
215	2422
216	3043.4
220	2911.6
221	2878.22
232	3261.11
233	2180.6
234	2352.6
247	2162.8
252	2624
253	3494.4
254	3283.8
255	2564
258	3037
260	2995
265	3322.2
266	2937.8
270	3360.4
271	3279.6
272	3122.6
274	3108.2
276	3270.6
279	2508
280	3288.2
282	3199.78
283	2863.8
299	3539.8
300	2907.1
302	2847.4
304	3308.7
